# Supplementary material for: A Spatiotemporal Characterisation of Redox Molecules in Planarians, with a Focus on the Role of Glutathione during Regeneration
Source: Biomolecules. 2021 May 11;11(5):714. doi: 10.3390/biom11050714 (PMC8150688; doi:10.3390/biom11050714)
Supplement: Supplementary file 1 [file biomolecules-11-00714-s001.zip]

Archive with 3 entries (3 files):
- S1 Database search.xlsx
- S2 Primer sequences.pdf
- S3 Supplemental figures.pdf
